# Supplementary material for: COVID-19 symptom severity and duration among outpatients, July 2021-May 2023: The PROTECT observational study
Source: PLoS One. 2025 Feb 21;20(2):e0314518. doi: 10.1371/journal.pone.0314518 (PMC11844841; doi:10.1371/journal.pone.0314518)
Supplement: S1 Dataset — (XLSX) [file pone.0314518.s003.xlsx]

## Sheet: PROTECT Data
Subject #	Enrollment Status	BioFire Swab Type	BioFire Result	Status	Variant	COVID Test Result (PCR)	COVID Test Result (Antigen)	Repiratory Panel Test Result	Other laboratory diagnostic testing conducted?	If yes, specify Test	If yes, specify Result	Sex at birth	Age	Race	Ethnicity	Work setting	Before today did the participant experience any symptoms?	Comorbidities or Risk Factors	Comorbidites or Risk Factors List	Smoking	Vaping	Smokeless Tobacco	Clinical Pneumonia Diagnosed?	Postpartum	Postpartum Outcome	COVID Vaccination (# of doses)	COVID-19 Vaccine	COVID-19 Vaccine Type	Other Type	COVID Vaccine Date (1st dose)	COVID Vaccine Date (2nd dose)	COVID Vaccine Date (3rd dose)	Flu Vaccine	Flu Vaccine Type	Symptom Duration	Symptom Duration (Grouped)	Symptom Severity
1	COVID	Nasal	Severe Acute Respiratory Syndrome Coronavirus 2 (SARS-CoV-2)	COVID	Other		Positive		No			Male	52	White, Other	Non-Hispanic or Latino		Yes	3 or more	Hypertension, Obesity	Active	Never Vaper	Active	No			Unvaccinated	No								18	15+ Days	Moderate to Severe
2	COVID	Nasal	Severe Acute Respiratory Syndrome Coronavirus 2 (SARS-CoV-2)	COVID	Delta	Positive			No			Male	37	Black or African American	Non-Hispanic or Latino	In-person with public	Yes	None					No			Unvaccinated	No
3	COVID	Nasal	Severe Acute Respiratory Syndrome Coronavirus 2 (SARS-CoV-2)	COVID	Delta	Positive			No			Female	46	White	Non-Hispanic or Latino		Yes	None					No	No		2 or more	Yes	Pfizer/BioNTech		2021-03-03	2021-04-03				14	1-14 Days
4	COVID Contact	Nasal	Negative	Healthy Contact	Healthy			Negative				Male	54	White	Non-Hispanic or Latino		No	2	Hypertension, Other	Never Smoker	Never Vaper	Never Smokeless Tobacco	No			2 or more	Yes	Moderna		2021-04-08	2021-05-11
5	COVID Contact	Nasal	Negative	Healthy Contact	Healthy		Negative		No			Female	33	Black or African American	Non-Hispanic or Latino		No	2	Other	Active	Never Vaper	Never Smokeless Tobacco	No	No		Unvaccinated	No
6	COVID	Nasal	Severe Acute Respiratory Syndrome Coronavirus 2 (SARS-CoV-2)	COVID	Delta	Positive			No			Female	30	White	Non-Hispanic or Latino	Healthcare worker (in-person patient contact)	Yes	1	Other	Never Smoker	Never Vaper	Never Smokeless Tobacco	No	No		2 or more	Yes	Pfizer/BioNTech		2020-12-28	2021-01-19				10	1-14 Days
7	COVID Contact	Nasal	Negative	Healthy Contact	Healthy		Negative		No			Male	54	Black or African American	Non-Hispanic or Latino	In-person with public	No	3 or more	Hypertension, Other chronic cardiac conditions, Diabetes Mellitus, History of definite or probable myocardial infarction	Active	Never Vaper	Never Smokeless Tobacco	No			1	Yes	Johnson & Johnson		2021-03-20
8	COVID	Nasal	Severe Acute Respiratory Syndrome Coronavirus 2 (SARS-CoV-2)	COVID	Delta							Male	56	White	Non-Hispanic or Latino	In-person with public	Yes	3 or more	Arrhythmia, Hypertension, Cancer-Malignant neoplasm (solid tumor), Other	Active	Never Vaper	Never Smokeless Tobacco	Yes			1	Yes	Johnson & Johnson		2021-03-20					5	1-14 Days	Mild to None
9	COVID	Nasal	Severe Acute Respiratory Syndrome Coronavirus 2 (SARS-CoV-2)	COVID	Delta	Positive			No			Male	54	White	Non-Hispanic or Latino	In-person with public	Yes	3 or more	Arrhythmia, Hypertension, Other chronic cardiac conditions, Other	Active	Former	Active	No			1	Yes	Johnson & Johnson		2021-03-19					21	15+ Days
10	COVID	Nasal	Severe Acute Respiratory Syndrome Coronavirus 2 (SARS-CoV-2)	COVID	Delta	Positive	Positive		No			Female	26	White	Non-Hispanic or Latino	In-person with public	Yes	1	Other chronic cardiac conditions	Never Smoker	Never Vaper	Never Smokeless Tobacco	Yes	No		1	Yes	Johnson & Johnson		2020-11-24					13	1-14 Days
11	COVID	Nasal	Severe Acute Respiratory Syndrome Coronavirus 2 (SARS-CoV-2)	COVID	Delta	Positive			No			Male	54	Black or African American	Non-Hispanic or Latino	In-person with public	Yes	3 or more								2 or more									23	15+ Days
12	COVID	Nasal	Severe Acute Respiratory Syndrome Coronavirus 2 (SARS-CoV-2)	COVID	Delta	Positive			No			Female	18	Black or African American	Non-Hispanic or Latino	In-person with public	Yes	1	Obesity	Never Smoker	Never Vaper	Never Smokeless Tobacco	No	No		Unvaccinated	No
13	COVID	Nasal	Severe Acute Respiratory Syndrome Coronavirus 2 (SARS-CoV-2)	COVID	Delta	Positive			No			Male	27	Asian	Non-Hispanic or Latino	Healthcare worker (in-person patient contact)	Yes	None					No			2 or more	Yes	Pfizer/BioNTech		2021-01-17	2021-02-02				21	15+ Days
14	COVID	Nasal	Severe Acute Respiratory Syndrome Coronavirus 2 (SARS-CoV-2)	COVID	Delta	Positive			No			Female	53	Other	Hispanic or Latino		Yes	None					No	No		2 or more	Yes	Pfizer/BioNTech		2021-02-24	2021-03-19				23	15+ Days
15	COVID	Nasal	Severe Acute Respiratory Syndrome Coronavirus 2 (SARS-CoV-2)	COVID	Delta	Positive			No			Female	49	White	Non-Hispanic or Latino		Yes	1	Other	Never Smoker	Never Vaper	Never Smokeless Tobacco	No	No		2 or more	Yes	Pfizer/BioNTech		2021-03-01	2021-04-01				9	1-14 Days	Moderate to Severe
16	COVID	Nasal	Severe Acute Respiratory Syndrome Coronavirus 2 (SARS-CoV-2)	COVID	Delta	Positive			No			Female	44	White	Non-Hispanic or Latino	Healthcare worker (in-person patient contact)	Yes	1	Other	Never Smoker	Never Vaper	Never Smokeless Tobacco	No	No		2 or more	Yes	Pfizer/BioNTech		2020-12-24	2021-01-14				13	1-14 Days
17	COVID	Nasal	Negative	ILI (Unknown)	ILI	Positive			No			Female	36	Black or African American	Non-Hispanic or Latino	In-person with public	Yes	2	Chronic Hematologic Disease, Other	Never Smoker	Never Vaper	Never Smokeless Tobacco	No	No		Unvaccinated	No								16	15+ Days
18	COVID	Nasal	Severe Acute Respiratory Syndrome Coronavirus 2 (SARS-CoV-2)	COVID	Omicron		Positive		No			Female	27	Black or African American	Non-Hispanic or Latino		Yes	2		Active	Active	Never Smokeless Tobacco	No	Yes	Live Birth	Unvaccinated	No						Yes	Injection			Mild to None
19	COVID	Nasal	Severe Acute Respiratory Syndrome Coronavirus 2 (SARS-CoV-2)	COVID	Omicron	Positive			No			Female	63	White	Non-Hispanic or Latino		Yes	1	Other	Never Smoker	Never Vaper	Never Smokeless Tobacco	No	No		2 or more	Yes	Moderna		2021-01-17	2021-02-14		Unknown		12	1-14 Days
20	COVID Contact	Nasal	Negative	Healthy Contact	Healthy	Negative			No			Male	43	White	Non-Hispanic or Latino	Healthcare worker (in-person patient contact)	Yes	2	Arrhythmia, Other	Never Smoker	Never Vaper	Never Smokeless Tobacco	No			2 or more	Yes	Pfizer/BioNTech		2020-12-18	2021-01-07		Unknown
21	COVID	Nasal	Severe Acute Respiratory Syndrome Coronavirus 2 (SARS-CoV-2)	COVID	Omicron	Positive	Negative		No			Female	38	Asian	Non-Hispanic or Latino	Healthcare worker (in-person patient contact)	Yes	None					No	No		2 or more	Yes	Pfizer/BioNTech		2021-01-14	2021-02-04		Yes	Injection	22	15+ Days
22	COVID	Nasal	Negative	ILI (Unknown)	ILI	Positive			No			Female	26	White	Non-Hispanic or Latino		Yes	None					No	No		2 or more	Yes	Moderna		2021-09-12	2021-12-01		Yes	Injection
23	COVID	Nasal	Severe Acute Respiratory Syndrome Coronavirus 2 (SARS-CoV-2)	COVID	Omicron	Positive			No			Female	36	Black or African American	Non-Hispanic or Latino	Healthcare worker	Yes	3 or more	Hypertension, Asthma, Chronic Neurological Disorder, Obesity, Diabetes Mellitus, Other	Never Smoker	Never Vaper	Never Smokeless Tobacco	No	No		2 or more	Yes	Pfizer/BioNTech		2021-04-13	2021-05-04		No		26	15+ Days
24	COVID	Nasal	Severe Acute Respiratory Syndrome Coronavirus 2 (SARS-CoV-2)	COVID	Omicron	Positive	Negative		No			Female	36	White	Non-Hispanic or Latino	Healthcare worker (in-person patient contact)	Yes	1	Other	Never Smoker	Never Vaper	Never Smokeless Tobacco	No	No		2 or more	Yes	Pfizer/BioNTech		2021-12-28	2022-01-20		Yes	Injection	26	15+ Days
25	COVID	Nasal	Severe Acute Respiratory Syndrome Coronavirus 2 (SARS-CoV-2)	COVID	Omicron	Positive			No			Female	38	White	Non-Hispanic or Latino	In-person with public	Yes	None					No	No		2 or more	Yes	Pfizer/BioNTech		2021-01-26	2021-02-16		Yes	Injection	18	15+ Days
26	COVID	Nasal	Negative	ILI (Unknown)	ILI	Positive			No			Female	39	Black or African American	Non-Hispanic or Latino		Yes	2	Hypertension, Other	Never Smoker	Never Vaper	Never Smokeless Tobacco	No	No		2 or more	Yes	Moderna		2021-08-27	2021-09-24		No
27	COVID	Nasal	Severe Acute Respiratory Syndrome Coronavirus 2 (SARS-CoV-2)	COVID	Omicron	Positive			No			Female	31	White	Non-Hispanic or Latino	In-person with public	Yes	1	Other	Never Smoker	Never Vaper	Never Smokeless Tobacco	No	No		2 or more	Yes	Pfizer/BioNTech		2021-03-06	2021-03-27		Yes	Injection
28	COVID	Nasal	Severe Acute Respiratory Syndrome Coronavirus 2 (SARS-CoV-2)	COVID	Omicron	Positive	Negative		No			Female	29	White	Non-Hispanic or Latino	In-person with public	Yes	1	Other	Never Smoker	Never Vaper	Never Smokeless Tobacco	No	No		2 or more	Yes	Pfizer/BioNTech		2021-02-25	2021-03-18		Yes	Injection	19	15+ Days
29	COVID	Nasal	Severe Acute Respiratory Syndrome Coronavirus 2 (SARS-CoV-2)	COVID	Omicron	Positive			No			Male	60	Black or African American	Non-Hispanic or Latino		Yes	3 or more	Arrhythmia, Hypertension, Venous Thromboembolism, Pulmonary Embolism, Chronic Pulmonary Disease (not asthma), Chronic Neurological Disorder, Rheumatologic Disorder, Peripheral Vascular Disease, Immunosuppressive Conditions, Other	Never Smoker	Never Vaper	Never Smokeless Tobacco	No			2 or more	Yes	Pfizer/BioNTech		2021-02-06	2021-02-27		Yes	Injection	23	15+ Days
30	COVID	Nasal	Severe Acute Respiratory Syndrome Coronavirus 2 (SARS-CoV-2)	COVID	Omicron	Positive			No			Female	29	White	Non-Hispanic or Latino	Healthcare worker (in-person patient contact)	Yes	1	Other	Never Smoker	Never Vaper	Never Smokeless Tobacco	No	No		2 or more	Yes	Pfizer/BioNTech		2021-12-28	2022-01-17		Yes	Injection	7	1-14 Days	Mild to None
31	COVID	Nasal	Severe Acute Respiratory Syndrome Coronavirus 2 (SARS-CoV-2), Human Rhinovirus/Enterovirus	COVID & Human Rhinovirus/Enterovirus	Omicron	Positive			No			Female	61	Black or African American	Non-Hispanic or Latino		Yes	1	Cancer-Malignant neoplasm (solid tumor)	Never Smoker	Never Vaper	Never Smokeless Tobacco	No	No		2 or more	Yes	Pfizer/BioNTech		2021-12-09	2021-12-30		No		7	1-14 Days	Mild to None
32	COVID	Nasal	Severe Acute Respiratory Syndrome Coronavirus 2 (SARS-CoV-2), Human Rhinovirus/Enterovirus	COVID & Human Rhinovirus/Enterovirus	Omicron	Positive			No			Female	48	Black or African American	Non-Hispanic or Latino	In-person with public	Yes	3 or more	Hypertension, Obesity, Other	Never Smoker	Never Vaper	Never Smokeless Tobacco	No	No		2 or more	Yes	Pfizer/BioNTech		2021-03-28	2021-04-18		Yes	Injection	7	1-14 Days	Mild to None
33	ILI	Deep Nasopharyngeal	Coronavirus OC43	ILI (Viral)	ILI	Negative		Negative	No			Female	30	White	Non-Hispanic or Latino	In-person with public	Yes	2	Asthma	Former	Former	Never Smokeless Tobacco	Yes	No		2 or more	Yes	Pfizer/BioNTech		2021-08-10	2021-08-31		No		17	15+ Days
34	COVID	Deep Nasopharyngeal	Severe Acute Respiratory Syndrome Coronavirus 2 (SARS-CoV-2)	COVID	Delta	Positive			No			Male	55	White	Non-Hispanic or Latino		Yes	3 or more	Asthma, Diabetes Mellitus (with chronic complications), Rheumatologic Disorder	Former	Never Vaper	Never Smokeless Tobacco	No			Unvaccinated	No						No
35	COVID	Deep Nasopharyngeal	Human Rhinovirus/Enterovirus	ILI (Viral)	ILI	Positive		Negative	No			Female	28	Black or African American	Non-Hispanic or Latino	Healthcare worker (in-person patient contact)	Yes	1	Diabetes Mellitus	Never Smoker	Never Vaper	Never Smokeless Tobacco	No	No		2 or more	Yes	Pfizer/BioNTech		2021-08-12	2021-09-04		Yes	Injection
36	ILI	Deep Nasopharyngeal	Negative	ILI (Unknown)	ILI	Negative		Negative	No			Male	56	Black or African American	Non-Hispanic or Latino	In-person with public	Yes	3 or more	Hypertension, HIV, Other	Never Smoker	Never Vaper	Never Smokeless Tobacco	No			2 or more	Yes	Pfizer/BioNTech		2021-03-31	2021-04-30		Yes	Injection
37	ILI	Deep Nasopharyngeal	Respiratory Syncytial Virus	ILI (Viral)	ILI	Negative		Respiratory Syncytial Virus	No			Female	47	Black or African American	Non-Hispanic or Latino	Healthcare worker (in-person patient contact)	Yes	2	Asthma, Rheumatologic Disorder	Never Smoker	Never Vaper	Never Smokeless Tobacco	No	No		2 or more	Yes	Pfizer/BioNTech		2021-10-06	2021-11-05		Yes	Injection			Moderate to Severe
38	COVID	Deep Nasopharyngeal	Severe Acute Respiratory Syndrome Coronavirus 2 (SARS-CoV-2)	COVID	Delta	Positive		Negative	No			Female	49	White	Non-Hispanic or Latino	In-person with public	Yes	3 or more	Hypertension, Diabetes Mellitus (with chronic complications)	Active	Never Vaper	Never Smokeless Tobacco	No	No		2 or more	Yes	Moderna		2021-04-08	2021-05-14		Yes	Injection	26	15+ Days
39	ILI	Deep Nasopharyngeal	Negative	ILI (Unknown)	ILI	Negative		Negative	No			Female	24	Other	Hispanic or Latino		Yes	None					No	No		Unvaccinated	No						No
40	ILI	Deep Nasopharyngeal	Negative	ILI (Unknown)	ILI	Negative		Negative	No			Female	32	Black or African American	Non-Hispanic or Latino		Yes	None					No	No		Unvaccinated	No						No
41	COVID	Deep Nasopharyngeal	Severe Acute Respiratory Syndrome Coronavirus 2 (SARS-CoV-2)	COVID	Omicron	Positive		Negative	No			Male	21	Black or African American	Non-Hispanic or Latino	In-person with public	Yes	None					No			2 or more	Yes	Pfizer/BioNTech		2021-05-03	2021-05-24		Yes	Injection
42	COVID	Deep Nasopharyngeal	Severe Acute Respiratory Syndrome Coronavirus 2 (SARS-CoV-2)	COVID	Unknown	Positive		Negative	No			Female	26	Black or African American	Non-Hispanic or Latino		Yes	None					No	No		Unvaccinated	No						No				Moderate to Severe
43	COVID	Deep Nasopharyngeal	Severe Acute Respiratory Syndrome Coronavirus 2 (SARS-CoV-2)	COVID	Omicron	Positive		Negative	No			Female	37	Black or African American	Non-Hispanic or Latino	Healthcare worker (in-person patient contact)	Yes	2	Hypertension, Obesity	Never Smoker	Never Vaper	Never Smokeless Tobacco	No	No		Unvaccinated	No						No				Moderate to Severe
44	COVID	Deep Nasopharyngeal	Severe Acute Respiratory Syndrome Coronavirus 2 (SARS-CoV-2)	COVID	Omicron	Positive		Negative	No			Female	30	Black or African American	Non-Hispanic or Latino	In-person with public	Yes	2	Asthma	Active	Never Vaper	Never Smokeless Tobacco	No	No		2 or more	Yes	Pfizer/BioNTech		2021-04-10	2021-05-01		No
45	COVID	Deep Nasopharyngeal	Severe Acute Respiratory Syndrome Coronavirus 2 (SARS-CoV-2)	COVID	Delta	Positive		Negative	No			Female	25	Black or African American	Non-Hispanic or Latino		Yes	1	Obesity	Never Smoker	Never Vaper	Never Smokeless Tobacco	No	No		Unvaccinated	No						No				Moderate to Severe
46	COVID	Deep Nasopharyngeal	Negative	ILI (Unknown)	ILI	Positive		Negative	No			Female	30	Black or African American	Non-Hispanic or Latino	In-person with public	No	3 or more	Hypertension, Asthma, Other	Active	Never Vaper	Active		No		Unvaccinated	No						No
47	COVID	Deep Nasopharyngeal	Severe Acute Respiratory Syndrome Coronavirus 2 (SARS-CoV-2)	COVID	Omicron	Positive		Negative	No			Female	39	White	Non-Hispanic or Latino		Yes	3 or more	Other chronic cardiac conditions, Immunosuppressive Conditions	Former	Never Vaper	Never Smokeless Tobacco	No	No		2 or more	Yes	Pfizer/BioNTech		2021-03-31	2021-04-23		Yes	Injection
48	COVID	Deep Nasopharyngeal	Negative	ILI (Unknown)	ILI	Positive		Negative	Yes	URINE BACTERIAL CULTURE	LARGE LEUKOCYTE ESTERASE, HIGH RED BLOOD CELL AND WHITE BLOOD CELL COUNTS	Female	31	Black or African American	Non-Hispanic or Latino		Yes	1	HIV	Never Smoker	Never Vaper	Never Smokeless Tobacco	No	No		Unvaccinated	No						No
49	ILI	Deep Nasopharyngeal	Severe Acute Respiratory Syndrome Coronavirus 2 (SARS-CoV-2)	COVID	Unknown	Negative		Negative	No			Male	51	Other	Hispanic or Latino		Yes	2	Hypertension, Other				No			1	Yes	Johnson & Johnson		2021-05-28			Yes	Injection
50	COVID	Deep Nasopharyngeal	Negative	ILI (Unknown)	ILI	Positive			No			Male	44	White	Non-Hispanic or Latino	Healthcare worker	Yes	3 or more	HIV, Obesity	Former	Former	Former	No			2 or more	Yes	Moderna		2021-01-15	2021-02-15		Yes	Injection			Mild to None
51	ILI	Deep Nasopharyngeal	Human Metapneumovirus	ILI (Viral)	ILI	Negative		Negative	No			Female	39	White	Non-Hispanic or Latino		Yes	2	Obesity, Other	Never Smoker	Never Vaper	Never Smokeless Tobacco	Yes	No		2 or more	Yes	Pfizer/BioNTech		2021-06-06	2021-06-27		No		18	15+ Days	Moderate to Severe
52	ILI	Deep Nasopharyngeal	Negative	ILI (Unknown)	ILI	Negative	Negative	Negative	No			Female	37	Black or African American	Non-Hispanic or Latino		Yes	3 or more	Asthma, Obesity	Active	Never Vaper	Never Smokeless Tobacco	No	No		Unvaccinated	Yes	Pfizer/BioNTech		2022-07-29	2022-11-21		Yes	Injection
53	ILI	Deep Nasopharyngeal	Influenza A	ILI (Viral)	ILI	Negative		Influenza A	No			Female	20	Black or African American	Non-Hispanic or Latino	In-person with public	Yes	2	Obesity, Other	Never Smoker	Never Vaper	Never Smokeless Tobacco	No	No		1	Yes	Pfizer/BioNTech		2021-01-28	2022-10-24		No		12	1-14 Days	Moderate to Severe
54	COVID	Deep Nasopharyngeal	Severe Acute Respiratory Syndrome Coronavirus 2 (SARS-CoV-2)	COVID	Omicron	Positive		Negative	No			Female	19	Asian	Non-Hispanic or Latino		Yes	None					No	No		2 or more	Yes	Pfizer/BioNTech		2021-08-09	2021-08-30		Yes	Injection	17	15+ Days	Moderate to Severe
55	ILI	Deep Nasopharyngeal	Negative	ILI (Unknown)	ILI	Negative		Negative	No			Female	35	Black or African American	Non-Hispanic or Latino	Healthcare worker (in-person patient contact)	Yes	1	Other	Never Smoker	Never Vaper	Never Smokeless Tobacco	No	No		2 or more	Yes	Pfizer/BioNTech		2020-12-29	2021-01-19	2021-12-03	Yes	Injection	16	15+ Days	Moderate to Severe
56	ILI	Deep Nasopharyngeal	Negative	ILI (Unknown)	ILI	Negative		Negative	Yes	RAPID STREP GROUP A NUCLEIC ACID TEST	POSITIVE	Female	22	Black or African American	Non-Hispanic or Latino		Yes	None					No	No		2 or more	Yes	Pfizer/BioNTech		2021-08-24	2022-04-15		No
57	ILI	Deep Nasopharyngeal	Influenza A	ILI (Viral)	ILI	Negative		Influenza A	No			Female	25	Black or African American	Non-Hispanic or Latino		Yes	None					No	No		Unvaccinated	No						No		15	15+ Days	Moderate to Severe
58	COVID Contact	Deep Nasopharyngeal	Negative	Healthy Contact	Healthy		Negative		No			Not specified	22	Black or African American	Non-Hispanic or Latino	In-person with public	No	None					No			2 or more	Yes	Pfizer/BioNTech		2021-04-20	2021-05-11	2022-01-14	Yes	Injection
59	COVID	Deep Nasopharyngeal	Severe Acute Respiratory Syndrome Coronavirus 2 (SARS-CoV-2)	COVID	Omicron		Positive		No			Male	39	Black or African American	Non-Hispanic or Latino		Yes	3 or more	Hypertension, Asthma, Obesity, Diabetes Mellitus	Never Smoker	Never Vaper	Never Smokeless Tobacco	No			2 or more	Yes	Pfizer/BioNTech		2021-03-16	2021-04-06	2021-12-26	No				Moderate to Severe
60	COVID	Deep Nasopharyngeal	Negative	ILI (Unknown)	ILI	Positive		Negative	No			Male	59	Black or African American	Non-Hispanic or Latino		Yes	3 or more	Hypertension, Other chronic cardiac conditions, Chronic Pulmonary Disease (not asthma), Peptic Ulcer Disease, Mild Liver Disease	Former	Never Vaper	Never Smokeless Tobacco	No			Unvaccinated	No						No
61	COVID	Deep Nasopharyngeal	Severe Acute Respiratory Syndrome Coronavirus 2 (SARS-CoV-2)	COVID	Omicron	Positive		Negative	No			Female	25	White, Black or African American	Non-Hispanic or Latino	In-person with public	Yes	None					No	No		2 or more	Yes	Pfizer/BioNTech		2021-04-28	2021-05-21		No				Moderate to Severe
62	COVID	Deep Nasopharyngeal	Severe Acute Respiratory Syndrome Coronavirus 2 (SARS-CoV-2)	COVID	Omicron		Positive		No			Female	41	Black or African American	Non-Hispanic or Latino		Yes	1	Asthma	Never Smoker	Never Vaper	Never Smokeless Tobacco	No	No		2 or more	Yes	Moderna		2021-02-05	2021-03-06	2021-11-03	Yes	Injection	8	1-14 Days	Moderate to Severe
63	COVID	Deep Nasopharyngeal	Severe Acute Respiratory Syndrome Coronavirus 2 (SARS-CoV-2)	COVID	Omicron	Positive			No			Male	37	White	Non-Hispanic or Latino		Yes	None					No			2 or more	Yes	Pfizer/BioNTech		2021-03-15	2021-04-09	2022-02-11	No		7	1-14 Days	Moderate to Severe
64	COVID	Deep Nasopharyngeal	Severe Acute Respiratory Syndrome Coronavirus 2 (SARS-CoV-2)	COVID	Omicron	Positive			No			Female	27	White	Non-Hispanic or Latino		Yes	2	Chronic Pulmonary Disease (not asthma)	Never Smoker	Active	Never Smokeless Tobacco	No	No		2 or more	Yes	Pfizer/BioNTech		2021-01-01	2021-02-01	2021-11-15	Yes	Injection	17	15+ Days	Moderate to Severe
65	COVID	Deep Nasopharyngeal	Severe Acute Respiratory Syndrome Coronavirus 2 (SARS-CoV-2)	COVID	Omicron	Positive			No			Female	31	White	Non-Hispanic or Latino		Yes	None		Never Smoker	Never Vaper	Never Smokeless Tobacco	No	No		2 or more	Yes	Pfizer/BioNTech		2021-04-10	2021-05-01	2021-12-03	No		11	1-14 Days	Moderate to Severe
66	COVID	Deep Nasopharyngeal	Severe Acute Respiratory Syndrome Coronavirus 2 (SARS-CoV-2)	COVID	Omicron	Positive		Negative	No			Female	33	Native American or Alaska Native	Hispanic or Latino	Healthcare worker	Yes	None					No	No		2 or more	Yes	Pfizer/BioNTech		2021-01-17	2021-02-10	2021-10-11	Yes	Injection	6	1-14 Days	Mild to None
67	COVID	Deep Nasopharyngeal	Severe Acute Respiratory Syndrome Coronavirus 2 (SARS-CoV-2)	COVID	Omicron	Positive			No			Female	27	White	Non-Hispanic or Latino	In-person with public	Yes	None					No	No		2 or more	Yes	Pfizer/BioNTech		2021-03-04	2021-03-25	2021-12-14	Yes	Injection	7	1-14 Days
68	COVID	Deep Nasopharyngeal	Severe Acute Respiratory Syndrome Coronavirus 2 (SARS-CoV-2)	COVID	Omicron	Positive			No			Male	26	Asian	Non-Hispanic or Latino	Healthcare worker (in-person patient contact)	Yes	1	Asthma	Never Smoker	Never Vaper	Never Smokeless Tobacco	No			2 or more	Yes	Pfizer/BioNTech		2021-01-05	2021-01-24	2021-10-19	Yes	Injection	9	1-14 Days
69	COVID	Deep Nasopharyngeal	Severe Acute Respiratory Syndrome Coronavirus 2 (SARS-CoV-2)	COVID	Omicron		Positive		No			Male	84	White	Non-Hispanic or Latino		Yes	2	Hypertension, Other	Never Smoker	Never Vaper	Never Smokeless Tobacco	No			2 or more	Yes	Moderna		2021-01-21	2021-02-22	2021-10-25	Yes	Injection	13	1-14 Days	Moderate to Severe
70	COVID	Deep Nasopharyngeal	Severe Acute Respiratory Syndrome Coronavirus 2 (SARS-CoV-2)	COVID	Omicron	Positive	Positive	Negative	No			Female	83	White	Non-Hispanic or Latino		Yes	2	Obesity, Other	Never Smoker	Never Vaper	Never Smokeless Tobacco	No	No		2 or more	Yes	Moderna		2021-02-20	2021-03-19	2021-10-25	Yes	Injection	9	1-14 Days
71	COVID	Deep Nasopharyngeal	Severe Acute Respiratory Syndrome Coronavirus 2 (SARS-CoV-2)	COVID	Omicron	Positive		Negative	No			Female	64	Black or African American	Non-Hispanic or Latino		Yes	3 or more	Hypertension, Venous Thromboembolism, Deep Vein Thrombosis, Other chronic cardiac conditions, Peripheral Vascular Disease, History of definite or probable myocardial infarction	Former	Never Vaper	Never Smokeless Tobacco	Yes	No		2 or more	Yes	Moderna		2021-05-24	2021-06-21	2022-01-10	Yes	Injection
72	COVID Contact			Healthy Contact	Healthy	Negative		Negative	No									Unknown								Unknown
73	COVID	Deep Nasopharyngeal	Severe Acute Respiratory Syndrome Coronavirus 2 (SARS-CoV-2)	COVID	Omicron		Positive		No			Male	27	Asian	Non-Hispanic or Latino		Yes	None					No			2 or more	Yes	Pfizer/BioNTech		2021-01-10	2021-01-31	2021-10-11	Yes	Injection	7	1-14 Days	Mild to None
74	COVID	Deep Nasopharyngeal	Severe Acute Respiratory Syndrome Coronavirus 2 (SARS-CoV-2)	COVID	Omicron	Positive			No			Female	31	Black or African American	Non-Hispanic or Latino	Healthcare worker (in-person patient contact)	Yes	2	Other chronic cardiac conditions	Former	Never Vaper	Never Smokeless Tobacco	No	No		2 or more	Yes	Pfizer/BioNTech		2021-01-14	2021-02-08	2022-01-28	Unknown		8	1-14 Days	Moderate to Severe
75	COVID	Deep Nasopharyngeal	Severe Acute Respiratory Syndrome Coronavirus 2 (SARS-CoV-2)	COVID	Omicron	Positive			No			Female	40	White, Black or African American	Non-Hispanic or Latino	Healthcare worker (in-person patient contact)	Yes	1	Asthma	Never Smoker	Never Vaper	Never Smokeless Tobacco	No	No		2 or more	Yes	Pfizer/BioNTech		2021-04-13	2021-05-06		Yes	Injection	6	1-14 Days	Moderate to Severe
76	COVID Contact	Deep Nasopharyngeal	Severe Acute Respiratory Syndrome Coronavirus 2 (SARS-CoV-2)	COVID	Omicron		Negative		No			Female	21	Black or African American	Non-Hispanic or Latino	In-person with public	No	None					No	No		2 or more	Yes	Moderna		2022-02-11	2022-03-04		Yes	Injection			Mild to None
77	COVID	Deep Nasopharyngeal	Severe Acute Respiratory Syndrome Coronavirus 2 (SARS-CoV-2)	COVID	Omicron		Positive		No			Female	54	White	Non-Hispanic or Latino	Healthcare worker	Yes	3 or more	Chronic Neurological Disorder, Cancer-Malignant neoplasm (solid tumor), Other	Active	Never Vaper	Active	No	No		2 or more	Yes	Pfizer/BioNTech		2021-03-18	2021-04-09		Yes	Injection
78	COVID	Deep Nasopharyngeal	Severe Acute Respiratory Syndrome Coronavirus 2 (SARS-CoV-2)	COVID	Omicron	Positive		Negative	No			Female	31	Black or African American	Non-Hispanic or Latino		Yes	None					No	No		Unvaccinated	No						No				Moderate to Severe
79	COVID	Deep Nasopharyngeal	Severe Acute Respiratory Syndrome Coronavirus 2 (SARS-CoV-2)	COVID	Omicron	Positive			No			Female	58	Black or African American	Hispanic or Latino	Healthcare worker	Yes	3 or more	Hypertension, Diabetes Mellitus, Rheumatologic Disorder	Never Smoker	Never Vaper	Never Smokeless Tobacco	No	No		2 or more	Yes	Moderna		2021-01-13	2021-02-10		Yes	Injection	10	1-14 Days	Moderate to Severe
80	COVID	Deep Nasopharyngeal	Severe Acute Respiratory Syndrome Coronavirus 2 (SARS-CoV-2)	COVID	Omicron	Positive	Positive		No			Male	61	Black or African American	Non-Hispanic or Latino		Yes	2	Hypertension, Diabetes Mellitus	Never Smoker	Never Vaper	Never Smokeless Tobacco	No			2 or more	Yes	Moderna		2021-02-08	2021-03-08	2021-09-09	Yes	Injection	19	15+ Days	Mild to None
81	COVID	Deep Nasopharyngeal	Severe Acute Respiratory Syndrome Coronavirus 2 (SARS-CoV-2)	COVID	Omicron	Positive			No			Female	28	Asian	Non-Hispanic or Latino	Healthcare worker	Yes	None					No	No		2 or more	Yes	Moderna		2021-01-15	2021-02-12		Yes	Injection	10	1-14 Days	Moderate to Severe
82	COVID	Deep Nasopharyngeal	Severe Acute Respiratory Syndrome Coronavirus 2 (SARS-CoV-2)	COVID	Omicron		Positive		No			Male	51	Black or African American	Non-Hispanic or Latino	Healthcare worker	Yes	3 or more	Asthma, Diabetes Mellitus	Active	Never Vaper	Never Smokeless Tobacco	No			2 or more	Yes	Pfizer/BioNTech		2021-05-19	2021-06-09		Yes	Injection
83	COVID	Deep Nasopharyngeal	Severe Acute Respiratory Syndrome Coronavirus 2 (SARS-CoV-2)	COVID	Omicron	Positive		Negative	No			Female	32	Black or African American	Non-Hispanic or Latino		Yes	3 or more	Hypertension, Diabetes Mellitus, History of definite or probable myocardial infarction	Never Smoker	Never Vaper	Never Smokeless Tobacco	No	No		Unvaccinated	No						No		19	15+ Days	Moderate to Severe
84	COVID	Deep Nasopharyngeal	Severe Acute Respiratory Syndrome Coronavirus 2 (SARS-CoV-2)	COVID	Omicron	Positive		Negative	No			Male	33	Black or African American	Non-Hispanic or Latino		Yes	2	Asthma	Active	Never Vaper	Never Smokeless Tobacco	No			1	Yes	Pfizer/BioNTech		2021-09-17			No		11	1-14 Days
85	COVID	Deep Nasopharyngeal	Severe Acute Respiratory Syndrome Coronavirus 2 (SARS-CoV-2)	COVID	Omicron		Positive		No			Female	26	White	Non-Hispanic or Latino	Healthcare worker (in-person patient contact)	Yes	None					No	No		2 or more	Yes	Moderna		2021-01-11	2021-02-08	2021-11-05	Yes	Injection	6	1-14 Days	Moderate to Severe
86	COVID	Deep Nasopharyngeal	Severe Acute Respiratory Syndrome Coronavirus 2 (SARS-CoV-2)	COVID	Omicron	Positive		Negative	No			Female	48	White	Non-Hispanic or Latino		Yes	3 or more	Moderate Liver Disease, HIV, Obesity, Other	Never Smoker	Never Vaper	Never Smokeless Tobacco	Yes	No		2 or more	Yes	Moderna		2021-03-11	2021-04-29	2022-04-08	Yes	Injection
87	COVID	Deep Nasopharyngeal	Severe Acute Respiratory Syndrome Coronavirus 2 (SARS-CoV-2)	COVID	Omicron	Positive		Negative	No			Female	20	White	Hispanic or Latino		Yes	None					No	No		Unvaccinated	No						No		7	1-14 Days	Mild to None
88	COVID	Deep Nasopharyngeal	Severe Acute Respiratory Syndrome Coronavirus 2 (SARS-CoV-2)	COVID	Omicron	Positive		Negative	No			Female	41	White	Non-Hispanic or Latino	In-person with public	Yes	3 or more	Hypertension, Chronic Neurological Disorder, Obesity, Other	Former	Never Vaper	Never Smokeless Tobacco	No	No		2 or more	Yes	Moderna		2021-04-17	2021-05-16	2022-06-09	No		15	15+ Days	Moderate to Severe
89	COVID	Deep Nasopharyngeal	Severe Acute Respiratory Syndrome Coronavirus 2 (SARS-CoV-2)	COVID	Omicron	Positive			No			Female	23	White	Hispanic or Latino		Yes	None					No			2 or more	Yes	Pfizer/BioNTech		2021-02-05	2021-02-26	2021-11-19	Yes	Injection	7	1-14 Days	Mild to None
90	COVID	Deep Nasopharyngeal	Severe Acute Respiratory Syndrome Coronavirus 2 (SARS-CoV-2)	COVID	Omicron	Positive			No			Female	49	White	Non-Hispanic or Latino		Yes	2	Other	Never Smoker	Never Vaper	Former	No	No		2 or more	Yes	Pfizer/BioNTech		2021-03-15	2021-04-05	2021-11-04	Yes	Injection	19	15+ Days	Moderate to Severe
91	COVID Contact	Deep Nasopharyngeal	Severe Acute Respiratory Syndrome Coronavirus 2 (SARS-CoV-2)	COVID	Omicron	Negative			No			Male	23	White	Non-Hispanic or Latino	Healthcare worker (in-person patient contact)	No	None					No			2 or more	Yes	Pfizer/BioNTech		2021-02-01	2021-02-25	2021-11-19	Yes	Injection			Mild to None
92	COVID Contact	Deep Nasopharyngeal	Negative	Healthy Contact	Healthy	Negative			No			Male	23	Asian	Non-Hispanic or Latino	Healthcare worker (in-person patient contact)	No	None					No			2 or more	Yes	Moderna		2021-03-05	2021-04-02	2021-11-11	No
93	COVID	Deep Nasopharyngeal	Severe Acute Respiratory Syndrome Coronavirus 2 (SARS-CoV-2)	COVID	Omicron	Positive			No			Female	43	White	Non-Hispanic or Latino		Yes	2		Active	Former	Never Smokeless Tobacco	No	No		1	Yes	Pfizer/BioNTech		2021-12-01	2022-08-24		No		4	1-14 Days	Moderate to Severe
94	COVID	Deep Nasopharyngeal	Severe Acute Respiratory Syndrome Coronavirus 2 (SARS-CoV-2)	COVID	Omicron	Positive			No			Female	42	White	Non-Hispanic or Latino	Healthcare worker	Yes	2	Asthma, Other	Never Smoker	Never Vaper	Never Smokeless Tobacco	No	No		2 or more	Yes	Pfizer/BioNTech		2021-01-31	2021-02-21	2021-09-27	No		19	15+ Days	Moderate to Severe
95	COVID	Deep Nasopharyngeal	Severe Acute Respiratory Syndrome Coronavirus 2 (SARS-CoV-2)	COVID	Omicron	Positive			No			Female	21	White	Non-Hispanic or Latino		Yes	None					No	No		2 or more	Yes	Moderna		2021-02-08	2021-03-08	2021-12-20	Yes	Injection			Moderate to Severe
96	COVID	Deep Nasopharyngeal	Severe Acute Respiratory Syndrome Coronavirus 2 (SARS-CoV-2)	COVID	Omicron	Positive			Yes	CMP AND CBC WITH DIF	ABNORMAL AND ABNORMAL	Male	60	White	Non-Hispanic or Latino		Yes	None					No			2 or more	Yes	Moderna		2021-01-16	2021-02-16	2021-12-03	Yes	Injection	17	15+ Days	Moderate to Severe
97	COVID	Deep Nasopharyngeal	Severe Acute Respiratory Syndrome Coronavirus 2 (SARS-CoV-2)	COVID	Omicron	Positive			No			Female	24	Other	Hispanic or Latino		Yes	None					No	No		2 or more	Yes	Pfizer/BioNTech		2021-04-27	2021-05-18	2022-06-29	Yes	Injection	5	1-14 Days	Mild to None
98	COVID	Deep Nasopharyngeal	Severe Acute Respiratory Syndrome Coronavirus 2 (SARS-CoV-2)	COVID	Omicron	Positive			No			Male	40	Asian	Non-Hispanic or Latino		Yes	None					No			2 or more	Yes	Pfizer/BioNTech		2021-01-05	2021-01-25	2021-09-03	No		18	15+ Days	Moderate to Severe
99	COVID	Nasal	Severe Acute Respiratory Syndrome Coronavirus 2 (SARS-CoV-2)	COVID	Omicron		Positive		No			Female	46	Native American or Alaska Native	Non-Hispanic or Latino	In-person with public	Yes	2	Asthma, Peptic Ulcer Disease	Never Smoker	Never Vaper	Never Smokeless Tobacco	No	No		Unvaccinated	No						No
100	COVID	Deep Nasopharyngeal	Severe Acute Respiratory Syndrome Coronavirus 2 (SARS-CoV-2)	COVID	Omicron	Positive			No			Male	34	Other	Hispanic or Latino		Yes	3 or more	Asthma, Obesity	Former	Former	Never Smokeless Tobacco	No			2 or more	Yes	Pfizer/BioNTech		2021-04-14	2021-05-05	2021-12-21	Yes	Injection
101	COVID	Deep Nasopharyngeal	Severe Acute Respiratory Syndrome Coronavirus 2 (SARS-CoV-2)	COVID	Omicron	Positive			No			Male	75	Asian	Non-Hispanic or Latino		Yes	2	Arrhythmia, Hypertension	Never Smoker	Never Vaper	Never Smokeless Tobacco	No			2 or more	Yes	Pfizer/BioNTech		2021-03-02	2021-03-23	2021-10-25	Yes	Injection			Mild to None
102	COVID	Deep Nasopharyngeal	Severe Acute Respiratory Syndrome Coronavirus 2 (SARS-CoV-2), Human Rhinovirus/Enterovirus	COVID & Human Rhinovirus/Enterovirus	Omicron	Positive			No			Female	28	Black or African American	Non-Hispanic or Latino	In-person with public	Yes	2	Asthma	Former	Never Vaper	Never Smokeless Tobacco	No	No		2 or more	Yes	Pfizer/BioNTech		2021-11-08	2021-11-29		No
103	COVID	Deep Nasopharyngeal	Severe Acute Respiratory Syndrome Coronavirus 2 (SARS-CoV-2)	COVID	Omicron	Positive			No			Male	58	Black or African American	Non-Hispanic or Latino	In-person with public	Yes	2	HIV	Active	Never Vaper	Never Smokeless Tobacco	No			2 or more	Yes	Pfizer/BioNTech		2021-04-28	2021-05-19	2021-12-10	Yes	Unknown
104	COVID	Deep Nasopharyngeal	Severe Acute Respiratory Syndrome Coronavirus 2 (SARS-CoV-2)	COVID	Omicron	Positive		Negative	No			Female	64	White	Non-Hispanic or Latino	In-person with public	Yes	2	Hypertension, Asthma	Never Smoker	Never Vaper	Never Smokeless Tobacco	No	No		2 or more	Yes	Moderna		2021-03-02	2021-03-30	2021-11-20	No		19	15+ Days	Moderate to Severe
105	COVID	Deep Nasopharyngeal	Severe Acute Respiratory Syndrome Coronavirus 2 (SARS-CoV-2)	COVID	Omicron	Positive			No			Male	29	Other	Hispanic or Latino		Yes	2	Diabetes Mellitus	Former	Never Vaper	Never Smokeless Tobacco	No			2 or more	Yes	Pfizer/BioNTech		2021-01-19	2021-02-10	2021-10-04	No
106	COVID	Deep Nasopharyngeal	Severe Acute Respiratory Syndrome Coronavirus 2 (SARS-CoV-2)	COVID	Omicron	Positive			No			Female	31	White	Non-Hispanic or Latino	Healthcare worker (in-person patient contact)	Yes	None					No	No		2 or more	Yes	Pfizer/BioNTech		2021-01-26	2021-02-26	2021-11-30	No		11	1-14 Days	Moderate to Severe
107	COVID	Deep Nasopharyngeal	Severe Acute Respiratory Syndrome Coronavirus 2 (SARS-CoV-2)	COVID	Omicron	Positive			No			Female	26	Other	Hispanic or Latino	In-person with public	Yes	2	Rheumatologic Disorder	Former	Former	Former	No	No		2 or more	Yes	Moderna		2021-05-12	2021-06-09	2021-12-28	Yes	Injection	19	15+ Days	Moderate to Severe
108	COVID	Deep Nasopharyngeal	Severe Acute Respiratory Syndrome Coronavirus 2 (SARS-CoV-2)	COVID	Omicron	Positive			No			Female	48	Black or African American	Non-Hispanic or Latino		Yes	None					No	No		2 or more	Yes	Moderna		2021-04-20	2021-05-18	2021-12-01	No		17	15+ Days	Moderate to Severe
109	COVID	Deep Nasopharyngeal	Severe Acute Respiratory Syndrome Coronavirus 2 (SARS-CoV-2)	COVID	Omicron	Positive		Negative	No			Female	63	White	Non-Hispanic or Latino		Yes	3 or more	Hypertension, Chronic Neurological Disorder, Obesity, Diabetes Mellitus	Never Smoker	Never Vaper	Never Smokeless Tobacco	No	No		2 or more	Yes	Pfizer/BioNTech		2021-03-20	2021-04-10	2021-11-23	No		11	1-14 Days	Moderate to Severe
110	COVID Contact	Deep Nasopharyngeal	Negative	Healthy Contact	Healthy			Negative				Male	63	White	Non-Hispanic or Latino		No	1	Hypertension	Never Smoker	Never Vaper	Never Smokeless Tobacco	No			2 or more	Yes	Moderna		2021-04-02	2021-04-30	2021-12-06	No
111	COVID	Deep Nasopharyngeal	Severe Acute Respiratory Syndrome Coronavirus 2 (SARS-CoV-2)	COVID	Omicron	Positive			No			Male	36	Asian	Non-Hispanic or Latino	Healthcare worker	Yes	None					No			2 or more	Yes	Pfizer/BioNTech		2021-03-11	2021-04-01	2021-12-18	No
112	COVID	Deep Nasopharyngeal	Severe Acute Respiratory Syndrome Coronavirus 2 (SARS-CoV-2)	COVID	Omicron		Positive		No			Female	27	Asian	Non-Hispanic or Latino		Yes	None					No	No		2 or more	Yes	Pfizer/BioNTech		2021-03-20	2021-04-10	2022-01-25	Yes	Injection
113	ILI	Deep Nasopharyngeal	Influenza A	ILI (Viral)	ILI	Negative		Influenza A	No			Male	24	Black or African American	Non-Hispanic or Latino		Yes	2	HIV	Former	Never Vaper	Never Smokeless Tobacco	No			Unvaccinated	No						No
114	COVID	Deep Nasopharyngeal	Severe Acute Respiratory Syndrome Coronavirus 2 (SARS-CoV-2)	COVID	Omicron	Positive		Negative	No			Female	18	Black or African American	Non-Hispanic or Latino	In-person with public	Yes	2	Asthma, Chronic Neurological Disorder	Never Smoker	Never Vaper	Never Smokeless Tobacco	No	No		2 or more	Yes	Pfizer/BioNTech		2021-09-23	2021-10-14		No
115	COVID	Deep Nasopharyngeal	Severe Acute Respiratory Syndrome Coronavirus 2 (SARS-CoV-2)	COVID	Omicron	Positive		Negative	Yes	HIV 1/2 ANTIBODY SCREEN W/ RFX TO CONF.	HIV-1/2 AG/AB SUMMARY: NON-REACTIVE; HIV-1/2 AG/AB SCREEN: NON-REACTIVE	Male	38	Black or African American	Non-Hispanic or Latino		Yes	3 or more	Hypertension, Asthma, Other	Active		Never Smokeless Tobacco	No			Unvaccinated	No						Yes	Unknown			Moderate to Severe
116	COVID	Deep Nasopharyngeal	Severe Acute Respiratory Syndrome Coronavirus 2 (SARS-CoV-2)	COVID	Omicron	Positive			No			Female	29	White	Non-Hispanic or Latino		Yes	1	Diabetes Mellitus	Never Smoker	Never Vaper	Never Smokeless Tobacco	No	No		2 or more	Yes	Moderna		2021-02-08	2021-03-08	2021-08-08	No		18	15+ Days	Mild to None
117	COVID	Deep Nasopharyngeal	Severe Acute Respiratory Syndrome Coronavirus 2 (SARS-CoV-2)	COVID	Omicron	Positive		Negative	No			Female	61	Black or African American	Non-Hispanic or Latino		Yes	3 or more	Hypertension, Asthma, Other	Active	Never Vaper	Never Smokeless Tobacco	No	No		2 or more	Yes	Moderna		2021-06-24	2021-07-29	2022-02-08	Unknown
118	COVID	Deep Nasopharyngeal	Severe Acute Respiratory Syndrome Coronavirus 2 (SARS-CoV-2)	COVID	Omicron	Positive		Negative	No			Male	31	Asian	Non-Hispanic or Latino	Healthcare worker (in-person patient contact)	Yes	None					No			2 or more	Yes	Pfizer/BioNTech		2020-12-21	2021-01-11		Yes	Injection	12	1-14 Days	Moderate to Severe
119	COVID	Deep Nasopharyngeal	Severe Acute Respiratory Syndrome Coronavirus 2 (SARS-CoV-2)	COVID	Omicron	Positive			No			Male	27	Other	Non-Hispanic or Latino	Healthcare worker (in-person patient contact)	Yes	None					No			2 or more	Yes	Pfizer/BioNTech		2021-01-15	2021-02-09	2022-05-03	Unknown
120	COVID	Deep Nasopharyngeal	Severe Acute Respiratory Syndrome Coronavirus 2 (SARS-CoV-2)	COVID	Omicron	Positive		Negative	No			Male	22	Black or African American	Non-Hispanic or Latino	In-person with public	Yes	1		Active	Never Vaper	Never Smokeless Tobacco	No			2 or more	Yes	Pfizer/BioNTech		2021-09-08	2021-10-01		Yes	Injection
121	COVID	Deep Nasopharyngeal	Severe Acute Respiratory Syndrome Coronavirus 2 (SARS-CoV-2)	COVID	Omicron	Positive			No			Male	56	White	Non-Hispanic or Latino		Yes	1	Asthma	Never Smoker	Never Vaper	Never Smokeless Tobacco	No			2 or more	Yes	Pfizer/BioNTech		2021-03-17	2021-04-08	2021-12-08	No		19	15+ Days	Mild to None
122	COVID	Deep Nasopharyngeal	Severe Acute Respiratory Syndrome Coronavirus 2 (SARS-CoV-2)	COVID	Omicron	Positive			No			Female	46	Black or African American	Non-Hispanic or Latino	Healthcare worker (in-person patient contact)	Yes	None					No	No		Unvaccinated	No						No
123	COVID	Deep Nasopharyngeal	Severe Acute Respiratory Syndrome Coronavirus 2 (SARS-CoV-2)	COVID	Omicron	Positive			No			Male	31	Asian	Non-Hispanic or Latino	In-person with public	Yes	None					No			2 or more	Yes	Other	JJ, MODERNA, PFIZER	2021-06-16	2021-11-03	2022-07-21	Yes	Injection	2	1-14 Days	Mild to None
124	ILI	Deep Nasopharyngeal	Influenza A	ILI (Viral)	ILI	Negative		Influenza A	No			Female	45	Black or African American	Hispanic or Latino		Yes	3 or more	Arrhythmia, Hypertension, Asthma	Former	Never Vaper	Never Smokeless Tobacco	No	No		Unvaccinated	No						Yes	Injection	17	15+ Days	Moderate to Severe
125	COVID	Deep Nasopharyngeal	Severe Acute Respiratory Syndrome Coronavirus 2 (SARS-CoV-2)	COVID	Omicron	Positive			No			Male	22	White	Non-Hispanic or Latino		Yes	None					No			2 or more	Yes	Pfizer/BioNTech		2021-04-19	2021-05-24	2022-09-30	Yes	Injection
126	COVID	Deep Nasopharyngeal	Severe Acute Respiratory Syndrome Coronavirus 2 (SARS-CoV-2)	COVID	Omicron	Positive			No			Female	60	Black or African American	Non-Hispanic or Latino	Healthcare worker (in-person patient contact)	Yes	None					No	No		2 or more	Yes	Moderna		2021-01-28	2021-02-25		No		18	15+ Days	Moderate to Severe
127	ILI	Deep Nasopharyngeal	Negative	ILI (Unknown)	ILI	Negative						Female	56	Black or African American	Non-Hispanic or Latino	In-person with public	Yes	3 or more	Hypertension, Mild Liver Disease, HIV, Diabetes Mellitus	Active	Never Vaper	Never Smokeless Tobacco	No	No		2 or more	Yes	Moderna		2021-01-14	2021-02-09	2021-11-23	Yes	Injection
128	ILI	Deep Nasopharyngeal	Negative	ILI (Unknown)	ILI		Negative		No			Female	54	White	Non-Hispanic or Latino	In-person with public	Yes	1	Asthma	Never Smoker	Never Vaper	Never Smokeless Tobacco	No	No		2 or more	Yes	Pfizer/BioNTech		2021-02-02	2021-03-05	2021-09-04	Yes	Injection	9	1-14 Days
129	ILI Contact	Deep Nasopharyngeal	Negative	Healthy Contact	Healthy		Negative		No			Male	28	Native Hawaiian or Other Pacific Islander	Non-Hispanic or Latino	Healthcare worker (in-person patient contact)	No	None					No			2 or more	Yes	Pfizer/BioNTech		2021-01-13	2021-02-03	2022-01-12	Yes	Injection
130	ILI Contact	Deep Nasopharyngeal	Negative	Healthy Contact	Healthy		Negative		No			Female	26	White	Non-Hispanic or Latino	Healthcare worker (in-person patient contact)	No	None		Never Smoker	Never Vaper	Never Smokeless Tobacco	No	No		2 or more	Yes	Moderna		2021-01-13	2021-02-10	2021-12-30	No
131	COVID	Deep Nasopharyngeal	Severe Acute Respiratory Syndrome Coronavirus 2 (SARS-CoV-2)	COVID	Omicron	Positive		Negative	No			Male	21	Other	Hispanic or Latino		Yes	2	Asthma, Other	Never Smoker	Never Vaper	Never Smokeless Tobacco	No			Unvaccinated	No						No
132	COVID	Deep Nasopharyngeal	Severe Acute Respiratory Syndrome Coronavirus 2 (SARS-CoV-2)	COVID	Omicron				No			Male	28	Native Hawaiian or Other Pacific Islander	Non-Hispanic or Latino	Healthcare worker (in-person patient contact)	Yes	None					No			2 or more	Yes	Pfizer/BioNTech		2021-01-13	2021-02-03	2022-01-12	Yes	Injection	5	1-14 Days	Mild to None
133	COVID	Deep Nasopharyngeal	Severe Acute Respiratory Syndrome Coronavirus 2 (SARS-CoV-2)	COVID	Omicron				No			Female	26	White	Non-Hispanic or Latino	Healthcare worker (in-person patient contact)	Yes	None					No	No		2 or more	Yes	Moderna		2021-01-13	2021-02-10	2021-12-30	No		14	1-14 Days	Moderate to Severe
134	COVID	Deep Nasopharyngeal	Severe Acute Respiratory Syndrome Coronavirus 2 (SARS-CoV-2)	COVID	Omicron	Positive		Negative	No			Male	55	Black or African American	Non-Hispanic or Latino	In-person with public	Yes	3 or more	Hypertension, Asthma, Other	Active	Never Vaper	Never Smokeless Tobacco	Yes			2 or more	Yes	Johnson & Johnson		2021-03-23	2021-11-16		Yes	Injection	12	1-14 Days	Moderate to Severe
135	COVID	Deep Nasopharyngeal	Severe Acute Respiratory Syndrome Coronavirus 2 (SARS-CoV-2)	COVID	Omicron	Positive			No			Female	21	White	Non-Hispanic or Latino	In-person with public	Yes	None					No	No		2 or more	Yes	Pfizer/BioNTech		2021-04-20	2021-05-20		No		15	15+ Days	Moderate to Severe
136	COVID	Deep Nasopharyngeal	Negative	ILI (Unknown)	ILI	Positive		Negative	No			Male	68	White	Hispanic or Latino		Yes	2	Cancer-Malignant neoplasm (solid tumor), Diabetes Mellitus	Never Smoker	Never Vaper	Never Smokeless Tobacco	No			1	Yes	Johnson & Johnson		2021-04-09		2021-12-13	No		13	1-14 Days
137	ILI	Deep Nasopharyngeal	Severe Acute Respiratory Syndrome Coronavirus 2 (SARS-CoV-2)	COVID	Omicron		Negative	Influenza A	No			Male	27	Black or African American	Non-Hispanic or Latino		Yes	None					No			Unvaccinated	No						No
138	COVID	Deep Nasopharyngeal	Severe Acute Respiratory Syndrome Coronavirus 2 (SARS-CoV-2)	COVID	Omicron	Positive			No			Female	62	White	Non-Hispanic or Latino	Healthcare worker	Yes	None					No	No		2 or more	Yes	Pfizer/BioNTech		2021-03-04	2021-03-25	2021-10-07	Yes	Injection	6	1-14 Days	Mild to None
139	COVID	Deep Nasopharyngeal	Severe Acute Respiratory Syndrome Coronavirus 2 (SARS-CoV-2)	COVID	Omicron	Positive			No			Male	45	Asian	Non-Hispanic or Latino	In-person with public	Yes	None					No			Unvaccinated	No						No		20	15+ Days	Moderate to Severe
140	COVID	Deep Nasopharyngeal	Severe Acute Respiratory Syndrome Coronavirus 2 (SARS-CoV-2)	COVID	Omicron	Positive			No			Female	69	White	Non-Hispanic or Latino	Healthcare worker	Yes	3 or more	Hypertension, Cancer-Malignant neoplasm (solid tumor), Obesity, Diabetes Mellitus	Never Smoker	Never Vaper	Never Smokeless Tobacco	No	No		2 or more	Yes	Pfizer/BioNTech		2021-01-15	2021-02-05		Yes	Injection	20	15+ Days	Moderate to Severe
141	COVID	Deep Nasopharyngeal	Severe Acute Respiratory Syndrome Coronavirus 2 (SARS-CoV-2)	COVID	Omicron	Positive			No			Female	30	Asian	Non-Hispanic or Latino	Healthcare worker	Yes	None					No	No		2 or more	Yes	Pfizer/BioNTech		2021-10-27	2021-11-17	2022-07-20	No
142	ILI	Deep Nasopharyngeal	Severe Acute Respiratory Syndrome Coronavirus 2 (SARS-CoV-2)	COVID	Omicron		Negative		No			Female	22	White	Non-Hispanic or Latino		Yes	None					No	No		2 or more	Yes	Pfizer/BioNTech		2021-03-26	2021-04-20	2022-12-19	Yes	Injection	22	15+ Days
143	ILI	Deep Nasopharyngeal	Negative	ILI (Unknown)	ILI		Negative		No			Female	22	Asian	Non-Hispanic or Latino	Healthcare worker (in-person patient contact)	Yes	None					No	No		2 or more	Yes	Moderna		2021-06-28	2021-07-26		Yes	Injection	10	1-14 Days
144	COVID		Severe Acute Respiratory Syndrome Coronavirus 2 (SARS-CoV-2)	COVID	Omicron							Female	32	White	Hispanic or Latino		Yes	3 or more					No			2 or more	Yes	Moderna		2021-01-29	2021-02-25	2022-01-21
145	COVID		Severe Acute Respiratory Syndrome Coronavirus 2 (SARS-CoV-2)	COVID	Omicron							Female	65	White	Non-Hispanic or Latino		Yes	3 or more					No			2 or more	Yes	Pfizer/BioNTech		2021-03-19	2021-04-16	2021-09-03			9	1-14 Days	Mild to None
146	COVID		Severe Acute Respiratory Syndrome Coronavirus 2 (SARS-CoV-2)	COVID	Omicron							Female	73	Asian	Non-Hispanic or Latino		Yes	1					No			2 or more	Yes	Moderna		2021-01-27	2021-02-24	2021-11-05
147	COVID		Severe Acute Respiratory Syndrome Coronavirus 2 (SARS-CoV-2)	COVID	Omicron							Female	32	White	Non-Hispanic or Latino		Yes	None					No			2 or more	Yes	Pfizer/BioNTech		2021-08-25	2021-09-13				15	15+ Days	Moderate to Severe
148	ILI		Human Rhinovirus/Enterovirus	ILI (Viral)	ILI							Male	22	White	Hispanic or Latino		Yes	None					No			Unvaccinated	No										Moderate to Severe
149	COVID		Severe Acute Respiratory Syndrome Coronavirus 2 (SARS-CoV-2)	COVID	Omicron							Male	44	White	Non-Hispanic or Latino		Yes	3 or more					No			2 or more	Yes	Moderna		2021-01-14	2021-02-11	2021-12-03			5	1-14 Days	Moderate to Severe
150	COVID		Severe Acute Respiratory Syndrome Coronavirus 2 (SARS-CoV-2)	COVID	Omicron							Female	51	Black or African American	Non-Hispanic or Latino		No	Unknown					No			2 or more	Yes	Pfizer/BioNTech		2021-01-18	2021-02-10	2021-12-01			15	15+ Days	Moderate to Severe
151	ILI		Human Rhinovirus/Enterovirus	ILI (Viral)	ILI							Male	24	Asian	Non-Hispanic or Latino		Yes	2					No			2 or more	Yes	Pfizer/BioNTech		2021-01-04	2021-01-21	2021-10-04
152	ILI		Negative	ILI (Unknown)	ILI							Female	24	Black or African American	Hispanic or Latino		Yes	Unknown					No			2 or more	Yes	Pfizer/BioNTech		2021-03-18	2021-04-08	2022-02-03			13	1-14 Days	Moderate to Severe
153	ILI		Negative	ILI (Unknown)	ILI							Female	51	Black or African American	Non-Hispanic or Latino		Yes	3 or more					No			2 or more	Yes	Pfizer/BioNTech		2021-05-12	2021-06-02	2021-12-27
154	ILI		Negative	ILI (Unknown)	ILI							Male	73	White	Non-Hispanic or Latino		Yes	1								2 or more	Yes	Moderna		2021-01-06	2021-02-03	2021-09-01
155	COVID		Severe Acute Respiratory Syndrome Coronavirus 2 (SARS-CoV-2)	COVID	Omicron							Female	21	White	Hispanic or Latino		Yes	None					No			2 or more	Yes	Pfizer/BioNTech		2021-01-19	2021-02-11						Moderate to Severe
156	ILI		Negative	ILI (Unknown)	ILI							Female	64	White, Black or African American	Hispanic or Latino		Yes	2					Yes			2 or more	Yes	Johnson & Johnson		2021-05-25	2021-09-02	2021-10-14
157	ILI		Negative	ILI (Unknown)	ILI							Male	30	Black or African American	Non-Hispanic or Latino		Yes	3 or more					No			1	Yes	Johnson & Johnson		2021-04-07
158	COVID		Severe Acute Respiratory Syndrome Coronavirus 2 (SARS-CoV-2)	COVID	Omicron							Female	64	Other	Non-Hispanic or Latino		Yes	3 or more					Yes			2 or more	Yes	Moderna		2021-03-16	2021-04-13	2021-12-30					Moderate to Severe
159	ILI		Parainfluenza Virus 3	ILI (Viral)	ILI							Male	68	Black or African American	Non-Hispanic or Latino		Yes	3 or more					Yes			2 or more	Yes	Pfizer/BioNTech		2021-02-27	2021-03-20	2021-09-28			10	1-14 Days	Moderate to Severe
160	COVID Contact		Negative	Healthy Contact	Healthy							Female	31	Black or African American	Non-Hispanic or Latino		No	None					No			Unknown	Yes
161	COVID		Severe Acute Respiratory Syndrome Coronavirus 2 (SARS-CoV-2)	COVID	Omicron							Female	22	Black or African American	Non-Hispanic or Latino		Yes	None					No			Unknown	Yes										Moderate to Severe
162	COVID		Severe Acute Respiratory Syndrome Coronavirus 2 (SARS-CoV-2)	COVID	Omicron							Female	33	White	Non-Hispanic or Latino		Yes	2					No			2 or more	Yes	Pfizer/BioNTech		2021-04-29	2021-05-20	2021-11-20			9	1-14 Days	Moderate to Severe
163	ILI		Severe Acute Respiratory Syndrome Coronavirus 2 (SARS-CoV-2), Human Rhinovirus/Enterovirus	COVID & Human Rhinovirus/Enterovirus	Omicron							Female	24	Asian	Non-Hispanic or Latino		Yes	None					No			2 or more	Yes	Moderna		2021-03-08	2021-04-05				20	15+ Days
164	COVID		Severe Acute Respiratory Syndrome Coronavirus 2 (SARS-CoV-2)	COVID	Omicron							Female	67	Black or African American	Non-Hispanic or Latino		Yes	Unknown								Unknown									6	1-14 Days	Moderate to Severe
165	COVID		Severe Acute Respiratory Syndrome Coronavirus 2 (SARS-CoV-2)	COVID	Omicron							Male	71	Black or African American	Non-Hispanic or Latino		Yes	Unknown								Unknown									20	15+ Days	Mild to None
166	COVID		Severe Acute Respiratory Syndrome Coronavirus 2 (SARS-CoV-2)	COVID	Omicron							Female	30	Black or African American	Non-Hispanic or Latino		Yes	None					No			2 or more	Yes	Pfizer/BioNTech		2021-08-14	2021-09-01	2022-02-26
167	COVID		Severe Acute Respiratory Syndrome Coronavirus 2 (SARS-CoV-2)	COVID	Omicron							Female	63	Black or African American	Non-Hispanic or Latino		Yes	Unknown								Unknown									11	1-14 Days	Moderate to Severe
168	COVID		Severe Acute Respiratory Syndrome Coronavirus 2 (SARS-CoV-2)	COVID	Omicron							Female	28	Black or African American	Non-Hispanic or Latino		Yes	2					Yes			2 or more	Yes	Pfizer/BioNTech		2021-06-08	2021-07-27	2022-08-31					Moderate to Severe
169	COVID		Severe Acute Respiratory Syndrome Coronavirus 2 (SARS-CoV-2)	COVID	Omicron							Female	24	Asian			Yes	None					No			2 or more	Yes	Pfizer/BioNTech, Sinovac, Astrazeneca		2021-06-24	2021-07-22	2022-01-28			9	1-14 Days	Moderate to Severe
170	COVID		Severe Acute Respiratory Syndrome Coronavirus 2 (SARS-CoV-2)	COVID	Omicron							Female	52	Asian			Yes	None					No			2 or more	Yes	Pfizer/BioNTech, Astrazeneca		2021-04-30	2021-07-30	2022-01-20			9	1-14 Days	Moderate to Severe
171	COVID		Severe Acute Respiratory Syndrome Coronavirus 2 (SARS-CoV-2)	COVID	Omicron							Female	33	Asian			Yes	None					No			2 or more	Yes	Pfizer/BioNTech, Sinovac, Astrazeneca		2021-06-23	2021-07-14	2022-01-19			1	1-14 Days	Mild to None
172	COVID Contact		Negative	Healthy Contact	Healthy							Female	29	Asian			No	None					No			2 or more	Yes	Pfizer/BioNTech, Astrazeneca		2021-06-10	2021-08-31	2022-01-17
173	COVID Contact		Negative	Healthy Contact	Healthy							Female	59	Asian			No	None					No			2 or more	Yes	Pfizer/BioNTech, Astrazeneca		2021-07-15	2021-10-07	2022-01-14
174	COVID Contact		Negative	Healthy Contact	Healthy							Female	57	Asian			No	None					No			2 or more	Yes	Pfizer/BioNTech, Astrazeneca		2021-07-11	2021-10-03	2022-02-19
175	COVID		Severe Acute Respiratory Syndrome Coronavirus 2 (SARS-CoV-2)	COVID	Omicron							Male	48	Asian			Yes	1					No			2 or more	Yes	Pfizer/BioNTech, Sinovac, Astrazeneca		2021-05-28	2021-06-25	2021-07-28			3	1-14 Days	Mild to None
176	COVID Contact		Negative	Healthy Contact	Healthy							Male	21	Asian			No	2					No			2 or more	Yes	Astrazeneca		2021-07-07	2021-10-19
177	COVID Contact		Negative	Healthy Contact	Healthy							Female	37	Asian			No	None					No			2 or more	Yes	Pfizer/BioNTech, Sinopharm		2021-10-19	2021-11-09	2021-12-07
178	COVID Contact		Negative	Healthy Contact	Healthy							Male	47	Asian			No	None					No			2 or more	Yes	Sinopharm		2021-11-20	2021-12-11
179	COVID		Severe Acute Respiratory Syndrome Coronavirus 2 (SARS-CoV-2)	COVID	Omicron							Male	51	Asian			Yes	2					No			2 or more	Yes	Pfizer/BioNTech, Astrazeneca		2021-07-19	2021-10-11	2022-02-08			4	1-14 Days	Mild to None
180	COVID Contact		Negative	Healthy Contact	Healthy							Female	44	Asian			No	None					No			2 or more	Yes	Pfizer/BioNTech, Astrazeneca		2021-08-25	2021-11-11	2022-03-17
181	COVID		Severe Acute Respiratory Syndrome Coronavirus 2 (SARS-CoV-2)	COVID	Omicron							Male	29	Asian			Yes	1					No			2 or more	Yes	Pfizer/BioNTech, Moderna, Astrazeneca		2021-06-30	2021-09-22	2022-02-07			3	1-14 Days	Mild to None
182	COVID Contact		Negative	Healthy Contact	Healthy							Female	37	Asian			No	None					No			2 or more	Yes	Pfizer/BioNTech, Astrazeneca		2021-03-25	2021-06-24	2022-01-28
183	COVID		Severe Acute Respiratory Syndrome Coronavirus 2 (SARS-CoV-2)	COVID	Omicron							Female	37	Asian			Yes	None					No			2 or more	Yes	Pfizer/BioNTech, Astrazeneca		2021-03-25	2021-06-24	2022-01-28			19	15+ Days	Mild to None
184	COVID		Severe Acute Respiratory Syndrome Coronavirus 2 (SARS-CoV-2)	COVID	Omicron							Male	34	Asian			Yes	None					No			2 or more	Yes	Pfizer/BioNTech, Astrazeneca		2021-04-30	2021-05-30	2022-01-19			3	1-14 Days	Mild to None
185	COVID Contact		Negative	Healthy Contact	Healthy							Female	27	Asian			No	None					No			2 or more	Yes	Pfizer/BioNTech, Sinovac, Astrazeneca		2021-05-31	2021-06-21	2021-09-25
186	COVID		Severe Acute Respiratory Syndrome Coronavirus 2 (SARS-CoV-2)	COVID	Omicron							Male	26	Asian			Yes	None					No			2 or more	Yes	Pfizer/BioNTech, Sinovac, Astrazeneca		2021-05-28	2021-06-25	2021-07-21			2	1-14 Days	Mild to None
187	COVID		Severe Acute Respiratory Syndrome Coronavirus 2 (SARS-CoV-2)	COVID	Omicron							Male	28	Asian			Yes	None					No			2 or more	Yes	Pfizer/BioNTech, Astrazeneca		2021-06-28	2021-09-13	2022-01-18			6	1-14 Days	Moderate to Severe
188	COVID		Severe Acute Respiratory Syndrome Coronavirus 2 (SARS-CoV-2)	COVID	Omicron							Female	35	Asian			Yes	None					No			2 or more	Yes	Pfizer/BioNTech, Sinovac		2021-03-23	2021-04-20	2021-08-09			13	1-14 Days	Moderate to Severe
189	COVID		Severe Acute Respiratory Syndrome Coronavirus 2 (SARS-CoV-2)	COVID	Omicron							Male	28	Asian			Yes	None					No			2 or more	Yes	Moderna, Astrazeneca		2021-08-09	2021-11-01	2022-01-31			5	1-14 Days	Moderate to Severe
190	COVID		Severe Acute Respiratory Syndrome Coronavirus 2 (SARS-CoV-2)	COVID	Omicron							Male	37	Asian			Yes	None					No			2 or more	Yes	Sinovac, Astrazeneca		2021-06-05	2021-07-03	2021-10-27			9	1-14 Days	Moderate to Severe
191	COVID Contact		Negative	Healthy Contact	Healthy							Female	60	Asian			No	None					No			2 or more	Yes	Sinovac, Astrazeneca		2021-06-06	2021-07-04	2021-10-25
192	COVID Contact		Negative	Healthy Contact	Healthy							Male	59	Asian			No	1					No			2 or more	Yes	Sinovac, Astrazeneca		2021-06-12	2021-10-15
193	COVID		Severe Acute Respiratory Syndrome Coronavirus 2 (SARS-CoV-2)	COVID	Omicron							Male	33	Asian			Yes	None					No			2 or more	Yes	Pfizer/BioNTech, Sinopharm		2021-07-29	2021-08-25	2021-11-29			5	1-14 Days	Moderate to Severe
194	COVID Contact		Negative	Healthy Contact	Healthy							Female	26	Asian			No	None					No			2 or more	Yes	Pfizer/BioNTech, Sinovac		2021-04-22	2021-05-13	2021-08-10
195	COVID		Severe Acute Respiratory Syndrome Coronavirus 2 (SARS-CoV-2)	COVID	Omicron							Male	33	Asian			Yes	None					No			2 or more	Yes	Pfizer/BioNTech, Sinovac, Astrazeneca		2021-05-28	2021-06-25	2021-07-28			1	1-14 Days	Mild to None
196	COVID		Severe Acute Respiratory Syndrome Coronavirus 2 (SARS-CoV-2)	COVID	Omicron							Female	45	Asian			Yes	None					No			2 or more	Yes	Pfizer/BioNTech, Sinovac		2021-03-23	2021-04-21	2021-08-10			3	1-14 Days	Mild to None
197	COVID		Severe Acute Respiratory Syndrome Coronavirus 2 (SARS-CoV-2)	COVID	Omicron							Female	42	Asian			No	None					No			2 or more	Yes	Pfizer/BioNTech, Sinovac		2021-04-21	2021-05-12	2021-08-10					Mild to None
198	COVID		Severe Acute Respiratory Syndrome Coronavirus 2 (SARS-CoV-2)	COVID	Omicron							Male	32	Asian			Yes	None					No			2 or more	Yes	Pfizer/BioNTech, Astrazeneca		2021-07-11	2021-10-03	2022-02-11			4	1-14 Days	Mild to None
199	COVID		Severe Acute Respiratory Syndrome Coronavirus 2 (SARS-CoV-2), Human Rhinovirus/Enterovirus	COVID & Human Rhinovirus/Enterovirus	Omicron							Female	29	Asian			Yes	None					No			2 or more	Yes	Pfizer/BioNTech, Astrazeneca		2021-06-27	2021-09-18	2022-01-05			19	15+ Days	Moderate to Severe
200	COVID		Severe Acute Respiratory Syndrome Coronavirus 2 (SARS-CoV-2)	COVID	Omicron							Female	36	Asian			Yes	1					No			2 or more	Yes	Pfizer/BioNTech, Moderna, Astrazeneca		2021-06-20	2021-09-12	2022-01-24			6	1-14 Days	Mild to None
201	COVID		Severe Acute Respiratory Syndrome Coronavirus 2 (SARS-CoV-2)	COVID	Omicron							Female	24	Asian			Yes	None					No			Unvaccinated	No								6	1-14 Days	Moderate to Severe
202	COVID		Severe Acute Respiratory Syndrome Coronavirus 2 (SARS-CoV-2)	COVID	Omicron							Female	38	Asian			Yes	None					No			2 or more	Yes	Moderna, Sinovac, Astrazeneca		2021-05-20	2021-06-10	2021-10-15			10	1-14 Days	Moderate to Severe
203	COVID		Severe Acute Respiratory Syndrome Coronavirus 2 (SARS-CoV-2)	COVID	Omicron							Male	47	Asian			Yes	None					No			2 or more	Yes	Sinopharm		2021-11-20	2021-12-11				12	1-14 Days	Moderate to Severe
204	COVID		Severe Acute Respiratory Syndrome Coronavirus 2 (SARS-CoV-2)	COVID	Omicron							Female	41	Asian			Yes	None					No			2 or more	Yes	Pfizer/BioNTech, Astrazeneca		2021-06-07	2021-08-17	2022-02-24			7	1-14 Days	Moderate to Severe
205	COVID Contact		Severe Acute Respiratory Syndrome Coronavirus 2 (SARS-CoV-2)	COVID	Omicron							Male	40	Asian			No	1					No			2 or more	Yes	Pfizer/BioNTech, Astrazeneca		2021-08-21	2021-11-13	2022-02-24					Mild to None
206	COVID		Severe Acute Respiratory Syndrome Coronavirus 2 (SARS-CoV-2)	COVID	Omicron							Female	49	Asian			Yes	2					No			2 or more	Yes	Moderna, Astrazeneca		2021-06-08	2021-08-20	2022-01-14			5	1-14 Days	Mild to None
207	COVID Contact		Negative	Healthy Contact	Healthy							Male	51	Asian			No	None					No			2 or more	Yes	Astrazeneca		2021-08-20	2021-11-19
208	COVID		Severe Acute Respiratory Syndrome Coronavirus 2 (SARS-CoV-2)	COVID	Omicron							Male	43	Asian			Yes	None					No			2 or more	Yes	Pfizer/BioNTech, Sinovac, Astrazeneca		2021-05-28	2021-06-25	2021-07-21			6	1-14 Days	Mild to None
209	COVID Contact		Negative	Healthy Contact	Healthy							Female	42	Asian			No	1					No			2 or more	Yes	Moderna, Sinovac, Astrazeneca		2021-06-04	2021-06-25	2021-09-25
210	COVID Contact		Negative	Healthy Contact	Healthy							Female	68	Asian			No	1					No			2 or more	Yes	Pfizer/BioNTech, Astrazeneca		2021-06-22	2021-09-14	2022-01-06
211	COVID Contact		Negative	Healthy Contact	Healthy							Male	75	Asian			No	None					No			2 or more	Yes	Pfizer/BioNTech, Astrazeneca		2021-06-22	2021-09-14	2022-01-15
212	COVID Contact		Negative	Healthy Contact	Healthy							Female	57	Asian			No	1					No			2 or more	Yes	Pfizer/BioNTech, Astrazeneca		2021-04-30	2021-07-30	2022-01-20
213	COVID Contact		Negative	Healthy Contact	Healthy							Male	36	Asian			No	None					No			2 or more	Yes	Moderna, Astrazeneca		2021-09-04	2021-10-02	2022-09-29
214	COVID		Severe Acute Respiratory Syndrome Coronavirus 2 (SARS-CoV-2)	COVID	Omicron							Male	34	Asian			Yes	None					No			2 or more	Yes	Sinovac, Astrazeneca		2021-08-03	2021-08-31	2022-01-07			7	1-14 Days	Moderate to Severe
215	COVID		Severe Acute Respiratory Syndrome Coronavirus 2 (SARS-CoV-2)	COVID	Omicron							Female	50	Asian			Yes	None					No			2 or more	Yes	Sinovac, Astrazeneca		2021-05-10	2021-05-31	2021-10-15			14	1-14 Days	Mild to None
216	COVID Contact		Negative	Healthy Contact	Healthy							Male	40	Asian			No	None					No			2 or more	Yes	Pfizer/BioNTech, Sinovac, Astrazeneca		2021-05-10	2021-05-31	2021-10-26
217	COVID Contact		Negative	Healthy Contact	Healthy							Male	47	Asian			No	None					No			2 or more	Yes	Sinovac, Astrazeneca		2021-05-10	2021-05-31	2021-10-29
218	COVID		Severe Acute Respiratory Syndrome Coronavirus 2 (SARS-CoV-2)	COVID	Omicron							Male	43	Asian			Yes	None					No			2 or more	Yes	Sinovac, Astrazeneca		2021-05-10	2021-05-31	2021-10-15			10	1-14 Days	Moderate to Severe
219	COVID		Severe Acute Respiratory Syndrome Coronavirus 2 (SARS-CoV-2)	COVID	Omicron							Male	51	Asian			Yes	3 or more					No			2 or more	Yes	Pfizer/BioNTech, Astrazeneca		2021-06-16	2021-09-08	2022-01-11			7	1-14 Days	Mild to None
220	COVID Contact		Negative	Healthy Contact	Healthy							Male	56	Asian			No	None					No			2 or more	Yes	Pfizer/BioNTech, Moderna		2021-09-04	2021-10-02	2022-09-29
221	COVID Contact		Negative	Healthy Contact	Healthy							Female	55	Asian			No	None					No			2 or more	Yes	Pfizer/BioNTech, Astrazeneca		2021-07-27	2021-10-11	2022-02-07
222	COVID		Severe Acute Respiratory Syndrome Coronavirus 2 (SARS-CoV-2)	COVID	Omicron							Female	57	Asian			Yes	1					No			2 or more	Yes	Sinovac, Astrazeneca		2021-04-21	2021-05-18	2021-07-16			6	1-14 Days	Mild to None
223	COVID		Severe Acute Respiratory Syndrome Coronavirus 2 (SARS-CoV-2)	COVID	Omicron							Male	38	Asian			Yes	2					No			2 or more	Yes	Pfizer/BioNTech, Astrazeneca		2021-06-23	2021-09-15	2022-02-14			5	1-14 Days	Moderate to Severe
224	COVID		Severe Acute Respiratory Syndrome Coronavirus 2 (SARS-CoV-2)	COVID	Omicron							Female	49	Asian			Yes	1					No			2 or more	Yes	Pfizer/BioNTech, Astrazeneca		2021-06-07	2021-08-28	2022-01-13			3	1-14 Days	Mild to None
225	COVID		Severe Acute Respiratory Syndrome Coronavirus 2 (SARS-CoV-2)	COVID	Omicron							Male	26	Asian			Yes	Unknown					No			2 or more	Yes	Pfizer/BioNTech, Astrazeneca		2021-08-21	2021-11-10	2022-02-15			9	1-14 Days	Mild to None
226	COVID		Severe Acute Respiratory Syndrome Coronavirus 2 (SARS-CoV-2)	COVID	Omicron							Male	40	Asian			Yes	1					No			2 or more	Yes	Pfizer/BioNTech, Sinovac, Astrazeneca		2021-03-21	2021-04-11	2021-10-20			10	1-14 Days	Moderate to Severe
227	COVID		Severe Acute Respiratory Syndrome Coronavirus 2 (SARS-CoV-2)	COVID	Omicron							Female	27	Asian			Yes	None					No			2 or more	Yes	Pfizer/BioNTech, Sinovac, Astrazeneca		2021-05-22	2021-06-11	2021-10-28			6	1-14 Days	Moderate to Severe
228	COVID		Severe Acute Respiratory Syndrome Coronavirus 2 (SARS-CoV-2)	COVID	Omicron							Male	32	Asian			Yes	None					No			2 or more	Yes	Pfizer/BioNTech, Astrazeneca		2021-06-22	2021-09-14	2022-01-09			10	1-14 Days	Mild to None
229	COVID		Severe Acute Respiratory Syndrome Coronavirus 2 (SARS-CoV-2)	COVID	Omicron							Female	27	Asian			Yes	None					No			2 or more	Yes	Pfizer/BioNTech, Sinovac, Astrazeneca		2021-05-31	2021-06-21	2021-09-25			7	1-14 Days	Mild to None
230	COVID Contact		Negative	Healthy Contact	Healthy							Male	26	Asian			No	None					No			2 or more	Yes	Pfizer/BioNTech, Sinovac, Astrazeneca, Astrazeneca		2021-05-28	2021-06-25	2021-07-21
231	COVID		Severe Acute Respiratory Syndrome Coronavirus 2 (SARS-CoV-2)	COVID	Omicron							Female	49	Asian			Yes	None					No			2 or more	Yes	Pfizer/BioNTech, Astrazeneca		2021-07-06	2021-09-28	2022-01-25			4	1-14 Days	Mild to None
232	COVID		Severe Acute Respiratory Syndrome Coronavirus 2 (SARS-CoV-2)	COVID	Omicron							Male	64	Asian			Yes	None					No			2 or more	Yes	Pfizer/BioNTech		2021-04-27	2021-05-21	2021-11-29			4	1-14 Days	Mild to None
233	COVID		Severe Acute Respiratory Syndrome Coronavirus 2 (SARS-CoV-2)	COVID	Omicron							Female	55	Asian			Yes	1					No			2 or more	Yes	Pfizer/BioNTech		2021-04-27	2021-05-21	2021-11-29			3	1-14 Days	Mild to None
234	COVID		Severe Acute Respiratory Syndrome Coronavirus 2 (SARS-CoV-2)	COVID	Omicron							Female	34	Asian			Yes	None					No			2 or more	Yes	Pfizer/BioNTech, Astrazeneca		2021-06-11	2021-08-28	2022-02-04			5	1-14 Days	Mild to None
235	COVID		Severe Acute Respiratory Syndrome Coronavirus 2 (SARS-CoV-2)	COVID	Omicron							Female	46	Asian			Yes	None					No			2 or more	Yes	Pfizer/BioNTech, Astrazeneca		2021-06-11	2021-08-28	2022-01-13			19	15+ Days	Mild to None
236	COVID		Severe Acute Respiratory Syndrome Coronavirus 2 (SARS-CoV-2)	COVID	Omicron							Female	44	Asian			Yes	None					No			2 or more	Yes	Sinovac		2021-05-28	2021-06-21	2021-09-22			12	1-14 Days	Moderate to Severe
237	COVID		Severe Acute Respiratory Syndrome Coronavirus 2 (SARS-CoV-2)	COVID	Omicron							Female	43	Asian			Yes	None					No			2 or more	Yes	Pfizer/BioNTech, Astrazeneca		2021-06-11	2021-08-28	2022-01-13			13	1-14 Days	Moderate to Severe
238	COVID		Severe Acute Respiratory Syndrome Coronavirus 2 (SARS-CoV-2)	COVID	Omicron							Male	32	Asian			Yes	None					No			2 or more	Yes	Sinovac		2021-05-28	2021-06-25	2021-07-21			5	1-14 Days	Mild to None
239	COVID		Severe Acute Respiratory Syndrome Coronavirus 2 (SARS-CoV-2)	COVID	Omicron							Male	27	Asian			Yes	None					No			2 or more	Yes	Pfizer/BioNTech, Astrazeneca		2021-06-11	2021-09-07	2022-03-07			3	1-14 Days	Moderate to Severe
240	COVID		Severe Acute Respiratory Syndrome Coronavirus 2 (SARS-CoV-2)	COVID	Omicron							Female	24	Asian			Yes	None					No			2 or more	Yes	Pfizer/BioNTech, Astrazeneca		2021-06-11	2021-08-28	2022-01-13			9	1-14 Days	Moderate to Severe
241	COVID		Severe Acute Respiratory Syndrome Coronavirus 2 (SARS-CoV-2)	COVID	Omicron							Male	48	Asian			Yes	None					No			2 or more	Yes	Sinovac		2021-05-29	2021-06-19	2021-10-13			5	1-14 Days	Mild to None
